# Supplementary material for: CONSENSUS: a Shiny application of dementia evaluation and reporting for the KU ADC longitudinal Clinical Cohort database
Source: JAMIA Open. 2021 Aug 2;4(3):ooab060. doi: 10.1093/jamiaopen/ooab060 (PMC8327371; doi:10.1093/jamiaopen/ooab060)
Supplement: ooab060_Supplementary_Data [file ooab060_supplementary_data.zip]

Archive with 3 entries (3 files):
- Supplementary materials 1, Consensus Report.pdf
- Supplementary materials 2, PCP Letter.pdf
- Supplementary materials 3, Cohort Participant Thank you letter.pdf
